# Supplementary material for: Repression of PRMT activities sensitize human homologous recombination-proficient ovarian and breast cancer cells to PARP inhibitor treatment
Source: eLife. 2026 Feb 3;13:RP99225. doi: 10.7554/eLife.99225 (PMC12867483; doi:10.7554/eLife.99225)
Supplement: Figure 2—source data 2. [file elife-99225-fig2-data2.zip]

Archive with 20 entries (17 files):
- Figure 2-source data 2/
- __MACOSX/._Figure 2-source data 2
- Figure 2-source data 2/.DS_Store
- __MACOSX/Figure 2-source data 2/._.DS_Store
- Figure 2-source data 2/G/
- __MACOSX/Figure 2-source data 2/._G
- Figure 2-source data 2/H/
- __MACOSX/Figure 2-source data 2/._H
- Figure 2-source data 2/G/prmt1-ov8-prmtsg.tif
- __MACOSX/Figure 2-source data 2/G/._prmt1-ov8-prmtsg.tif
- Figure 2-source data 2/G/prmt5-ov8-prmtsg.tif
- __MACOSX/Figure 2-source data 2/G/._prmt5-ov8-prmtsg.tif
- Figure 2-source data 2/G/tublin-ov8-prmtsg.tif
- __MACOSX/Figure 2-source data 2/G/._tublin-ov8-prmtsg.tif
- Figure 2-source data 2/H/prmt1-231-prmt1sg.tif
- __MACOSX/Figure 2-source data 2/H/._prmt1-231-prmt1sg.tif
- Figure 2-source data 2/H/tublin-231-prmtsg.tif
- __MACOSX/Figure 2-source data 2/H/._tublin-231-prmtsg.tif
- Figure 2-source data 2/H/prmt5-231-prmt5sg.tif
- __MACOSX/Figure 2-source data 2/H/._prmt5-231-prmt5sg.tif
