# Supplementary material for: Repression of PRMT activities sensitize human homologous recombination-proficient ovarian and breast cancer cells to PARP inhibitor treatment
Source: eLife. 2026 Feb 3;13:RP99225. doi: 10.7554/eLife.99225 (PMC12867483; doi:10.7554/eLife.99225)
Supplement: Figure 3—source data 2. [file elife-99225-fig3-data2.zip]

Archive with 48 entries (39 files):
- Figure 3-source data 2/
- __MACOSX/._Figure 3-source data 2
- Figure 3-source data 2/.DS_Store
- __MACOSX/Figure 3-source data 2/._.DS_Store
- Figure 3-source data 2/C/
- __MACOSX/Figure 3-source data 2/._C
- Figure 3-source data 2/E/
- __MACOSX/Figure 3-source data 2/._E
- Figure 3-source data 2/C/OVCAR8/
- __MACOSX/Figure 3-source data 2/C/._OVCAR8
- Figure 3-source data 2/C/MDA-MB-231/
- __MACOSX/Figure 3-source data 2/C/._MDA-MB-231
- Figure 3-source data 2/C/.DS_Store
- __MACOSX/Figure 3-source data 2/C/._.DS_Store
- Figure 3-source data 2/C/MDA-MB-468/
- __MACOSX/Figure 3-source data 2/C/._MDA-MB-468
- Figure 3-source data 2/C/OVCAR3/
- __MACOSX/Figure 3-source data 2/C/._OVCAR3
- Figure 3-source data 2/E/OVCAR8/
- __MACOSX/Figure 3-source data 2/E/._OVCAR8
- Figure 3-source data 2/E/MDA-MB-231/
- __MACOSX/Figure 3-source data 2/E/._MDA-MB-231
- Figure 3-source data 2/E/.DS_Store
- __MACOSX/Figure 3-source data 2/E/._.DS_Store
- Figure 3-source data 2/C/OVCAR8/h2a-ov8-combine.tif
- __MACOSX/Figure 3-source data 2/C/OVCAR8/._h2a-ov8-combine.tif
- Figure 3-source data 2/C/OVCAR8/tubulin-ov8-combine.tif
- __MACOSX/Figure 3-source data 2/C/OVCAR8/._tubulin-ov8-combine.tif
- Figure 3-source data 2/C/MDA-MB-231/tubulin-231-combine.tif
- __MACOSX/Figure 3-source data 2/C/MDA-MB-231/._tubulin-231-combine.tif
- Figure 3-source data 2/C/MDA-MB-231/h2a-231-combine.tif
- __MACOSX/Figure 3-source data 2/C/MDA-MB-231/._h2a-231-combine.tif
- Figure 3-source data 2/C/MDA-MB-468/tubulin-468-combine.tif
- __MACOSX/Figure 3-source data 2/C/MDA-MB-468/._tubulin-468-combine.tif
- Figure 3-source data 2/C/MDA-MB-468/h2a-468-combine.tif
- __MACOSX/Figure 3-source data 2/C/MDA-MB-468/._h2a-468-combine.tif
- Figure 3-source data 2/C/OVCAR3/tubulin-ov3-combine.tif
- __MACOSX/Figure 3-source data 2/C/OVCAR3/._tubulin-ov3-combine.tif
- Figure 3-source data 2/C/OVCAR3/h2a-ov3-combine.tif
- __MACOSX/Figure 3-source data 2/C/OVCAR3/._h2a-ov3-combine.tif
- Figure 3-source data 2/E/OVCAR8/tubulin-ov8-olasg.tif
- __MACOSX/Figure 3-source data 2/E/OVCAR8/._tubulin-ov8-olasg.tif
- Figure 3-source data 2/E/OVCAR8/h2a-ov8-olasg.tif
- __MACOSX/Figure 3-source data 2/E/OVCAR8/._h2a-ov8-olasg.tif
- Figure 3-source data 2/E/MDA-MB-231/tubulin-231-olasg.tif
- __MACOSX/Figure 3-source data 2/E/MDA-MB-231/._tubulin-231-olasg.tif
- Figure 3-source data 2/E/MDA-MB-231/h2a-231-olasg.tif
- __MACOSX/Figure 3-source data 2/E/MDA-MB-231/._h2a-231-olasg.tif
