# Supplementary material for: Repression of PRMT activities sensitize human homologous recombination-proficient ovarian and breast cancer cells to PARP inhibitor treatment
Source: eLife. 2026 Feb 3;13:RP99225. doi: 10.7554/eLife.99225 (PMC12867483; doi:10.7554/eLife.99225)
Supplement: Figure 5—source data 2. [file elife-99225-fig5-data2.zip]

Archive with 56 entries (44 files):
- Figure 5-source data 2/
- __MACOSX/._Figure 5-source data 2
- Figure 5-source data 2/N/
- __MACOSX/Figure 5-source data 2/._N
- Figure 5-source data 2/G/
- __MACOSX/Figure 5-source data 2/._G
- Figure 5-source data 2/F/
- __MACOSX/Figure 5-source data 2/._F
- Figure 5-source data 2/N/OVCAR8/
- __MACOSX/Figure 5-source data 2/N/._OVCAR8
- Figure 5-source data 2/N/MDA-MB-231/
- __MACOSX/Figure 5-source data 2/N/._MDA-MB-231
- Figure 5-source data 2/G/OVCAR8/
- __MACOSX/Figure 5-source data 2/G/._OVCAR8
- Figure 5-source data 2/G/MDA-MB-231/
- __MACOSX/Figure 5-source data 2/G/._MDA-MB-231
- Figure 5-source data 2/F/OVCAR8/
- __MACOSX/Figure 5-source data 2/F/._OVCAR8
- Figure 5-source data 2/F/MDA-MB-231/
- __MACOSX/Figure 5-source data 2/F/._MDA-MB-231
- Figure 5-source data 2/F/MDA-MB-468/
- __MACOSX/Figure 5-source data 2/F/._MDA-MB-468
- Figure 5-source data 2/F/OVCAR3/
- __MACOSX/Figure 5-source data 2/F/._OVCAR3
- Figure 5-source data 2/N/OVCAR8/ercc1-ov8-ercc1sg.tif
- __MACOSX/Figure 5-source data 2/N/OVCAR8/._ercc1-ov8-ercc1sg.tif
- Figure 5-source data 2/N/OVCAR8/tubulin-ov8-ercc1sg.tif
- __MACOSX/Figure 5-source data 2/N/OVCAR8/._tubulin-ov8-ercc1sg.tif
- Figure 5-source data 2/N/MDA-MB-231/tubulin-231-ercc1sg.tif
- __MACOSX/Figure 5-source data 2/N/MDA-MB-231/._tubulin-231-ercc1sg.tif
- Figure 5-source data 2/N/MDA-MB-231/ercc1-231-ercc1sg.tif
- __MACOSX/Figure 5-source data 2/N/MDA-MB-231/._ercc1-231-ercc1sg.tif
- Figure 5-source data 2/G/OVCAR8/ercc1-ov8-prmtsg.tif
- __MACOSX/Figure 5-source data 2/G/OVCAR8/._ercc1-ov8-prmtsg.tif
- Figure 5-source data 2/G/OVCAR8/tublin-ov8-prmtsg.tif
- __MACOSX/Figure 5-source data 2/G/OVCAR8/._tublin-ov8-prmtsg.tif
- Figure 5-source data 2/G/MDA-MB-231/ercc1-231-prmtsg.tif
- __MACOSX/Figure 5-source data 2/G/MDA-MB-231/._ercc1-231-prmtsg.tif
- Figure 5-source data 2/G/MDA-MB-231/tublin-231-prmtsg.tif
- __MACOSX/Figure 5-source data 2/G/MDA-MB-231/._tublin-231-prmtsg.tif
- Figure 5-source data 2/F/OVCAR8/tubulin-ov8-dose.tif
- __MACOSX/Figure 5-source data 2/F/OVCAR8/._tubulin-ov8-dose.tif
- Figure 5-source data 2/F/OVCAR8/ercc1-ov8-dose.tif
- __MACOSX/Figure 5-source data 2/F/OVCAR8/._ercc1-ov8-dose.tif
- Figure 5-source data 2/F/MDA-MB-231/tubulin-231-dose.tif
- __MACOSX/Figure 5-source data 2/F/MDA-MB-231/._tubulin-231-dose.tif
- Figure 5-source data 2/F/MDA-MB-231/ercc1-231-dose.tif
- __MACOSX/Figure 5-source data 2/F/MDA-MB-231/._ercc1-231-dose.tif
- Figure 5-source data 2/F/MDA-MB-468/ercc1-468-dose.tif
- __MACOSX/Figure 5-source data 2/F/MDA-MB-468/._ercc1-468-dose.tif
- Figure 5-source data 2/F/MDA-MB-468/tubulin-468-dose.tif
- __MACOSX/Figure 5-source data 2/F/MDA-MB-468/._tubulin-468-dose.tif
- Figure 5-source data 2/F/OVCAR3/tubulin-ov3-dose.tif
- __MACOSX/Figure 5-source data 2/F/OVCAR3/._tubulin-ov3-dose.tif
- Figure 5-source data 2/F/OVCAR3/ercc1-ov3-dose.tif
- __MACOSX/Figure 5-source data 2/F/OVCAR3/._ercc1-ov3-dose.tif
