# Supplementary material for: Repression of PRMT activities sensitize human homologous recombination-proficient ovarian and breast cancer cells to PARP inhibitor treatment
Source: eLife. 2026 Feb 3;13:RP99225. doi: 10.7554/eLife.99225 (PMC12867483; doi:10.7554/eLife.99225)
Supplement: Figure 5—figure supplement 1—source data 2. [file elife-99225-fig5-figsupp1-data2.zip]

Archive with 54 entries (45 files):
- Figure 5-figure supplement 1-source data 2/
- __MACOSX/._Figure 5-figure supplement 1-source data 2
- Figure 5-figure supplement 1-source data 2/A/
- __MACOSX/Figure 5-figure supplement 1-source data 2/._A
- Figure 5-figure supplement 1-source data 2/B/
- __MACOSX/Figure 5-figure supplement 1-source data 2/._B
- Figure 5-figure supplement 1-source data 2/A/OVCAR8/
- __MACOSX/Figure 5-figure supplement 1-source data 2/A/._OVCAR8
- Figure 5-figure supplement 1-source data 2/A/MDA-MB-231/
- __MACOSX/Figure 5-figure supplement 1-source data 2/A/._MDA-MB-231
- Figure 5-figure supplement 1-source data 2/A/MDA-MB-468/
- __MACOSX/Figure 5-figure supplement 1-source data 2/A/._MDA-MB-468
- Figure 5-figure supplement 1-source data 2/A/OVCAR3/
- __MACOSX/Figure 5-figure supplement 1-source data 2/A/._OVCAR3
- Figure 5-figure supplement 1-source data 2/B/OVCAR8/
- __MACOSX/Figure 5-figure supplement 1-source data 2/B/._OVCAR8
- Figure 5-figure supplement 1-source data 2/B/MDA-MB-231/
- __MACOSX/Figure 5-figure supplement 1-source data 2/B/._MDA-MB-231
- Figure 5-figure supplement 1-source data 2/A/OVCAR8/sdma-ov8-dose.tif
- __MACOSX/Figure 5-figure supplement 1-source data 2/A/OVCAR8/._sdma-ov8-dose.tif
- Figure 5-figure supplement 1-source data 2/A/OVCAR8/adma-ov8-dose.tif
- __MACOSX/Figure 5-figure supplement 1-source data 2/A/OVCAR8/._adma-ov8-dose.tif
- Figure 5-figure supplement 1-source data 2/A/OVCAR8/tubulin-ov8-dose.tif
- __MACOSX/Figure 5-figure supplement 1-source data 2/A/OVCAR8/._tubulin-ov8-dose.tif
- Figure 5-figure supplement 1-source data 2/A/MDA-MB-231/sdma-231-dose.tif
- __MACOSX/Figure 5-figure supplement 1-source data 2/A/MDA-MB-231/._sdma-231-dose.tif
- Figure 5-figure supplement 1-source data 2/A/MDA-MB-231/tubulin-231-dose.tif
- __MACOSX/Figure 5-figure supplement 1-source data 2/A/MDA-MB-231/._tubulin-231-dose.tif
- Figure 5-figure supplement 1-source data 2/A/MDA-MB-231/231-adma-dose.tif
- __MACOSX/Figure 5-figure supplement 1-source data 2/A/MDA-MB-231/._231-adma-dose.tif
- Figure 5-figure supplement 1-source data 2/A/MDA-MB-468/sdma-468-dose.tif
- __MACOSX/Figure 5-figure supplement 1-source data 2/A/MDA-MB-468/._sdma-468-dose.tif
- Figure 5-figure supplement 1-source data 2/A/MDA-MB-468/adma-468-dose.tif
- __MACOSX/Figure 5-figure supplement 1-source data 2/A/MDA-MB-468/._adma-468-dose.tif
- Figure 5-figure supplement 1-source data 2/A/MDA-MB-468/tubulin-468-dose.tif
- __MACOSX/Figure 5-figure supplement 1-source data 2/A/MDA-MB-468/._tubulin-468-dose.tif
- Figure 5-figure supplement 1-source data 2/A/OVCAR3/sdma-ov3-dose.tif
- __MACOSX/Figure 5-figure supplement 1-source data 2/A/OVCAR3/._sdma-ov3-dose.tif
- Figure 5-figure supplement 1-source data 2/A/OVCAR3/adma-ov3-dose.tif
- __MACOSX/Figure 5-figure supplement 1-source data 2/A/OVCAR3/._adma-ov3-dose.tif
- Figure 5-figure supplement 1-source data 2/A/OVCAR3/tubulin-ov3-dose.tif
- __MACOSX/Figure 5-figure supplement 1-source data 2/A/OVCAR3/._tubulin-ov3-dose.tif
- Figure 5-figure supplement 1-source data 2/B/OVCAR8/adma-ov8-prmtsg.tif
- __MACOSX/Figure 5-figure supplement 1-source data 2/B/OVCAR8/._adma-ov8-prmtsg.tif
- Figure 5-figure supplement 1-source data 2/B/OVCAR8/sdma-ov8-prmtsg.tif
- __MACOSX/Figure 5-figure supplement 1-source data 2/B/OVCAR8/._sdma-ov8-prmtsg.tif
- Figure 5-figure supplement 1-source data 2/B/OVCAR8/tublin-ov8-prmtsg.tif
- __MACOSX/Figure 5-figure supplement 1-source data 2/B/OVCAR8/._tublin-ov8-prmtsg.tif
- Figure 5-figure supplement 1-source data 2/B/MDA-MB-231/adma-231-prmtsg.tif
- __MACOSX/Figure 5-figure supplement 1-source data 2/B/MDA-MB-231/._adma-231-prmtsg.tif
- Figure 5-figure supplement 1-source data 2/B/MDA-MB-231/tublin-231-prmtsg.tif
- __MACOSX/Figure 5-figure supplement 1-source data 2/B/MDA-MB-231/._tublin-231-prmtsg.tif
- Figure 5-figure supplement 1-source data 2/B/MDA-MB-231/sdma-231-prmtsg.tif
- __MACOSX/Figure 5-figure supplement 1-source data 2/B/MDA-MB-231/._sdma-231-prmtsg.tif
