# Supplementary material for: Repression of PRMT activities sensitize human homologous recombination-proficient ovarian and breast cancer cells to PARP inhibitor treatment
Source: eLife. 2026 Feb 3;13:RP99225. doi: 10.7554/eLife.99225 (PMC12867483; doi:10.7554/eLife.99225)
Supplement: Figure 5—figure supplement 2—source data 2. [file elife-99225-fig5-figsupp2-data2.zip]

Archive with 30 entries (23 files):
- Figure 5-figure supplement 2-source data 2/
- __MACOSX/._Figure 5-figure supplement 2-source data 2
- Figure 5-figure supplement 2-source data 2/F/
- __MACOSX/Figure 5-figure supplement 2-source data 2/._F
- Figure 5-figure supplement 2-source data 2/E/
- __MACOSX/Figure 5-figure supplement 2-source data 2/._E
- Figure 5-figure supplement 2-source data 2/F/OVCAR8/
- __MACOSX/Figure 5-figure supplement 2-source data 2/F/._OVCAR8
- Figure 5-figure supplement 2-source data 2/F/MDA-MB-231/
- __MACOSX/Figure 5-figure supplement 2-source data 2/F/._MDA-MB-231
- Figure 5-figure supplement 2-source data 2/E/OVCAR8/
- __MACOSX/Figure 5-figure supplement 2-source data 2/E/._OVCAR8
- Figure 5-figure supplement 2-source data 2/E/MDA-MB-231/
- __MACOSX/Figure 5-figure supplement 2-source data 2/E/._MDA-MB-231
- Figure 5-figure supplement 2-source data 2/F/OVCAR8/tubulin-ov8-sgola.tif
- __MACOSX/Figure 5-figure supplement 2-source data 2/F/OVCAR8/._tubulin-ov8-sgola.tif
- Figure 5-figure supplement 2-source data 2/F/OVCAR8/ptbk1-ov8-sgola.tif
- __MACOSX/Figure 5-figure supplement 2-source data 2/F/OVCAR8/._ptbk1-ov8-sgola.tif
- Figure 5-figure supplement 2-source data 2/F/MDA-MB-231/tubulin-231-sgola.tif
- __MACOSX/Figure 5-figure supplement 2-source data 2/F/MDA-MB-231/._tubulin-231-sgola.tif
- Figure 5-figure supplement 2-source data 2/F/MDA-MB-231/ptbk1-231-sgola.tif
- __MACOSX/Figure 5-figure supplement 2-source data 2/F/MDA-MB-231/._ptbk1-231-sgola.tif
- Figure 5-figure supplement 2-source data 2/E/OVCAR8/ptbk1-ov8-inmune.tif
- __MACOSX/Figure 5-figure supplement 2-source data 2/E/OVCAR8/._ptbk1-ov8-inmune.tif
- Figure 5-figure supplement 2-source data 2/E/OVCAR8/tubulin-ov8-inmune.tif
- __MACOSX/Figure 5-figure supplement 2-source data 2/E/OVCAR8/._tubulin-ov8-inmune.tif
- Figure 5-figure supplement 2-source data 2/E/MDA-MB-231/ptbk1-231-inmune.tif
- __MACOSX/Figure 5-figure supplement 2-source data 2/E/MDA-MB-231/._ptbk1-231-inmune.tif
- Figure 5-figure supplement 2-source data 2/E/MDA-MB-231/tubulin-231-inmune.tif
- __MACOSX/Figure 5-figure supplement 2-source data 2/E/MDA-MB-231/._tubulin-231-inmune.tif
