# Supplementary material for: Repression of PRMT activities sensitize human homologous recombination-proficient ovarian and breast cancer cells to PARP inhibitor treatment
Source: eLife. 2026 Feb 3;13:RP99225. doi: 10.7554/eLife.99225 (PMC12867483; doi:10.7554/eLife.99225)
Supplement: Figure 6—source data 2. [file elife-99225-fig6-data2.zip]

Archive with 16 entries (12 files):
- Figure 6-source data 2/
- __MACOSX/._Figure 6-source data 2
- Figure 6-source data 2/D/
- __MACOSX/Figure 6-source data 2/._D
- Figure 6-source data 2/D/OVCAR8/
- __MACOSX/Figure 6-source data 2/D/._OVCAR8
- Figure 6-source data 2/D/MDA-MB-231/
- __MACOSX/Figure 6-source data 2/D/._MDA-MB-231
- Figure 6-source data 2/D/OVCAR8/OVCAR8 ERCC1.tif
- __MACOSX/Figure 6-source data 2/D/OVCAR8/._OVCAR8 ERCC1.tif
- Figure 6-source data 2/D/OVCAR8/OVCAR8 Tubulin.tif
- __MACOSX/Figure 6-source data 2/D/OVCAR8/._OVCAR8 Tubulin.tif
- Figure 6-source data 2/D/MDA-MB-231/MDA-MB-231 ERCC1.tif
- __MACOSX/Figure 6-source data 2/D/MDA-MB-231/._MDA-MB-231 ERCC1.tif
- Figure 6-source data 2/D/MDA-MB-231/MDA-MB-231 Tubulin.tif
- __MACOSX/Figure 6-source data 2/D/MDA-MB-231/._MDA-MB-231 Tubulin.tif
